# Supplementary material for: Chemotherapy and Survival in Patients with Primary High-Grade Extremity and Trunk Soft Tissue Sarcoma
Source: Cancers (Basel). 2020 Aug 24;12(9):2389. doi: 10.3390/cancers12092389 (PMC7564235; doi:10.3390/cancers12092389)
Supplement: Supplementary file 1 [file cancers-12-02389-s001.zip]

Archive with 3 entries (2 files):
- cancers-867102-supplementary-layout/
- cancers-867102-supplementary-layout/Survival_Cancers_Supplementary_Figures.docx
- cancers-867102-supplementary-layout/Survival_Cancers_Supplementary_Tables.xlsx
