# Supplementary material for: Chemotherapy and Survival in Patients with Primary High-Grade Extremity and Trunk Soft Tissue Sarcoma
Source: Cancers (Basel). 2020 Aug 24;12(9):2389. doi: 10.3390/cancers12092389 (PMC7564235; doi:10.3390/cancers12092389)
Supplement: Supplementary file 1 [file cancers-12-02389-s001.zip › cancers-867102-supplementary-layout/Survival_Cancers_Supplementary_Tables.xlsx]

## Sheet: Supplementary Table 1
Supplementary Table 1: Factors associated with chemotherapy utilization, number of chemotherapy agents, and timing of chemotherapy in patients with primary, high-grade, extremity and trunk STS in the NCDB from 2004-2016. NCDB = National Cancer Database = NCDB; STS = soft tissue sarcoma.
	Characteristic		Yes versus no chemotherapy n = 5,436			Number of chemotherapy agents n = 5,388				Neoadjuvant versus adjuvant chemotherapy n = 699
			Yes chemotherapy n (%)	No chemotherapy n (%)	p value	Multi-agent chemotherapy n (%)	Single-agent chemotherapy n (%)	No chemotherapy n (%)	p value	Neoadjuvant chemotherapy n (%)	Adjuvant chemotherapy n (%)	p value
	Total		964 (17.7)	4,472 (82.3)		827 (15.3)	89 (1.7)	4,472 (83.0)		410 (58.7)	289 (41.3)
	Sex				0.058				0.039			0.995
		Male	546 (18.6)	2,383 (81.4)		478 (16.5)	44 (1.5)	2,383 (82.0)		234 (58.6)	165 (41.4)
		Female	418 (16.7)	2,089 (83.3)		349 (14.1)	45 (1.8)	2,089 (84.1)		176 (58.7)	124 (41.3)
	Age				<0.001				<0.001			0.019
		18-49yo	430 (32.3)	902 (67.7)		391 (29.7)	24 (1.8)	902 (68.5)		177 (54.0)	151(46.0)
		50-69yo	436 (20.5)	1,692 (79.5)		372 (17.7)	42 (2.0)	1,692 (80.3)		196 (61.3)	124 (38.8)
		>70yo	98 (5.0)	1,878 (95.0)		64 (3.3)	23 (1.2)	1,878 (95.6)		37 (72.5)	14 (27.5)
	Race/Ethnicity				0.286				0.435			0.446
		Caucasian	763 (17.4)	3,627 (82.6)		655 (15.1)	70 (1.6)	3,627 (83.3)		324 (59.1)	224 (40.9)
		African American	90 (17.8)	417 (82.2)		75 (14.9)	12 (2.4)	417 (82.7)		40 (62.5)	24 (37.5)
		Hispanic	61 (21.6)	222 (78.4)		52 (18.7)	4 (1.4)	222 (79.9)		22 (47.8)	24 (52.2)
		Other and Unknown	50 (19.5)	206 (80.5)		45 (17.7)	3 (1.2)	206 (81.1)		24 (58.5)	17 (41.5)
	Insurance status				<0.001				<0.001			0.254
		Commercial	664 (26.2)	1,874 (73.8)		584 (23.2)	54 (2.1)	1,874 (74.6)		288 (58.3)	206 (41.7)
		Medicare	171 (7.4)	2,127 (92.6)		133 (5.8)	23 (1.0)	2,127 (93.2)		75 (64.7)	41 (35.3)
		Medicaid	59 (22.9)	199 (77.1)		53 (20.7)	4 (1.6)	199 (77.7)		19 (45.2)	23 (54.8)
		Uninsured	39 (21.7)	141 (78.3)		34 (18.9)	5 (2.8)	141 (78.3)		18 (56.3)	14 (43.8)
		Other Government & Unknown	31 (19.1)	131 (80.9)		23 (14.6)	3 (1.9)	131 (83.4)		10 (66.7)	5 (33.3)
	Income				0.001				0.009			<0.001
		<$40,277	125 (13.9)	772 (86.1)		105 (11.8)	15 (1.7)	772 (86.5)		38 (43.7)	49 (56.3)
		$40,227-50,353	216 (17.7)	1,004 (82.3)		184 (15.2)	19 (1.6)	1,004 (83.2)		77 (50.0)	77 (50.0)
		$50,354-63,332	229 (18.0)	1,041 (82.0)		191 (15.2)	25 (2.0)	1,041 (82.8)		102 (63.0)	60 (37.0)
		>$63,333	383 (19.7)	1,566 (80.3)		337 (17.4)	30 (1.6)	1,566 (81.0)		187 (64.9)	101 (35.1)
		Unknown	11 (11.0)	89 (89.0)		10 (10.1)	0 (0.0)	89 (89.9)		6 (75.0)	2 (25.0)
	County size				0.232				0.479			0.113
		Metropolitan	777 (17.8)	3,600 (82.2)		660 (15.2)	75 (1.7)	3,600 (83.0)		316 (56.6)	242 (43.4)
		Urban	136 (16.5)	688 (83.5)		121 (14.7)	12 (1.5)	688 (83.8)		66 (64.1)	37 (35.9)
		Rural	24 (24.5)	74 (75.5)		21 (21.9)	1 (1.0)	74 (77.1)		14 (77.8)	4 (22.2)
		Unknown	27 (19.7)	110 (80.3)		25 (18.4)	1 (0.7)	110 (80.9)		14 (70.0)	6 (30.0)
	Facility location				<0.001				<0.001			0.101
		East	141 (14.6)	822 (85.4)		123 (12.8)	14 (1.5)	822 (85.7)		59 (59.0)	41 (41.0)
		South	211 (12.0)	1,551 (88.0)		172 (9.9)	17 (1.0)	1,551 (89.1)		92 (61.7)	57 (38.3)
		Central	231 (17.8)	1,070 (82.2)		197 (15.2)	26 (2.0)	1,070 (82.8)		109 (63.7)	62 (36.3)
		West	136 (18.6)	596 (81.4)		111 (15.3)	18 (2.5)	596 (82.2)		54 (60.7)	35 (39.3)
		Unknown	245 (36.1)	433 (63.9)		224 (33.4)	14 (2.1)	433 (64.5)		96 (50.5)	94 (49.5)
	Facility type				<0.001				<0.001			<0.001
		Non-Academic	240 (11.2)	1,903 (88.8)		193 (9.1)	25 (1.2)	1,903 (89.7)		82 (49.1)	85 (50.9)
		Academic	479 (18.3)	2,136 (81.7)		410 (15.8)	50 (1.9)	2,136 (82.3)		232 (67.8)	110 (32.2)
		Unknown	245 (36.1)	433 (63.9)		224 (33.4)	14 (2.1)	433 (64.5)		96 (50.5)	94 (49.5)
	Facility volume				<0.001				<0.001			<0.001
		Low volume	651 (15.7)	3,499 (84.3)		537 (13.1)	75 (1.8)	3,499 (85.1)		247 (52.7)	222 (47.3)
		High volume	313 (24.3)	973 (75.7)		290 (22.7)	14 (1.1)	973 (76.2)		163 (70.9)	67 (29.1)
	Distance to treatment				<0.001				0.007			0.01
		0-10 miles	303 (14.9)	1,733 (85.1)		258 (12.8)	31 (1.5)	1,733 (85.7)		114 (51.4)	108 (48.6)
		10-30 miles	307 (19.6)	1,256 (80.4)		259 (16.8)	29 (1.9)	1,256 (81.3)		134 (59.6)	91 (40.4)
		30-100 miles	222 (18.7)	966 (81.3)		190 (16.1)	21 (1.8)	966 (82.1)		92 (59.0)	64 (41.0)
		100+ miles	127 (20.5)	492 (79.5)		115 (18.7)	8 (1.3)	492 (80.0)		68 (73.1)	25 (26.9)
		Unknown	5 (16.7)	25 (83.3)		5 (16.7)	0 (0.0)	25 (83.3)		2 (66.7)	1 (33.3)
	Charlson-Deyo Comorbidity Score				<0.001				<0.001			0.205
		0	834 (18.8)	3,604 (81.2)		719 (16.3)	77 (1.8)	3,604 (81.9)		360 (60.0)	240 (40.0)
		1	116 (14.5)	686 (85.5)		95 (12.0)	12 (1.5)	686 (86.5)		44 (50.6)	43 (49.4)
		2+	14 (7.1)	182 (92.9)		13 (6.7)	0 (0.0)	182 (93.3)		6 (50.0)	6 (50.0)
	Histology				<0.001				<0.001			0.09
		High-grade myxoid LPS	70 (22.4)	243 (77.6)		60 (19.4)	7 (2.3)	243 (78.4)		30 (55.6)	24 (44.4)
		Synovial sarcoma	205 (43.3)	268 (56.7)		187 (40.0)	12 (2.6)	268 (57.4)		92 (55.4)	74 (44.6)
		MPNST	62 (20.9)	234 (79.1)		53 (18.0)	7 (2.4)	234 (79.6)		19 (44.2)	24 (55.8)
		Leiomyosarcoma	126 (11.6)	964 (88.4)		114 (10.5)	7 (0.6)	964 (88.8)		56 (56.0)	44 (44.0)
		UPS	501 (15.3)	2,763 (84.7)		413 (12.8)	56 (1.7)	2,763 (85.5)		213 (63.4)	123 (36.6)
	Primary Site				<0.001				<0.001			0.02
		Extremity	919 (18.3)	4,108 (81.7)		793 (15.9)	80 (1.6)	4,108 (82.5)		399 (59.6)	271 (40.4)
		Trunk	45 (11.0)	364 (89.0)		34 (8.4)	9 (2.2)	364 (89.4)		11 (37.9)	18 (62.1)
	Size				<0.001				<0.001			<0.001
		<5cm	110 (5.8)	1,771 (94.2)		94 (5.0)	15 (0.8)	1,771 (94.2)		29 (34.9)	54 (65.1)
		5.1cm-10cm	359 (19.8)	1,457 (80.2)		315 (17.5)	25 (1.4)	1,457 (81.1)		151 (57.2)	113 (42.8)
		10.1cm-15cm	264 (31.5)	573 (68.5)		219 (26.6)	30 (3.6)	573 (69.7)		111 (59.7)	75 (40.3)
		>15cm	193 (31.7)	415 (68.3)		169 (28.2)	15 (2.5)	415 (69.3)		107 (74.3)	37 (25.7)
		Unknown	38 (12.9)	256 (87.1)		30 (10.3)	4 (1.4)	256 (88.3)		12 (54.5)	10 (45.5)
	Depth				<0.001				<0.001			0.281
		Superficial	134 (9.5)	1,276 (90.5)		112 (8.0)	18 (1.3)	1,276 (90.8)		49 (52.1)	45 (47.9)
		Deep	517 (23.3)	1,703 (76.7)		452 (20.5)	48 (2.2)	1,703 (77.3)		245 (60.8)	158 (39.2)
		Unknown	313 (17.3)	1,493 (82.7)		263 (14.8)	23 (1.3)	1,493 (83.9)		116 (57.4)	86 (42.6)
	Surgical Margins				0.025				0.119			<0.001
		Negative	810 (18.4)	3,591 (81.6)		696 (16.0)	74 (1.7)	3,591 (82.3)		370 (62.6)	221 (37.4)
		Positive	119 (14.6)	695 (85.4)		102 (12.6)	11 (1.4)	695 (86.0)		33 (37.9)	54 (62.1)
		Unknown	35 (15.8)	186 (84.2)		29 (13.2)	4 (1.8)	186 (84.9)		7 (33.3)	14 (66.7)
	Radiation therapy				<0.001				<0.001			0.005
		No	348 (15.0)	1,975 (85.0)		286 (12.5)	31 (1.4)	1,975 (86.2)		118 (51.3)	112 (48.7)
		Yes	616 (19.8)	2,497 (80.2)		541 (17.5)	58 (1.9)	2,497 (80.7)		292 (62.3)	177 (37.7)

## Sheet: Supplementary Table 2
Supplementary Table 2: Interactions with chemotherapy utilization, number of chemotherapy agents, and timing of chemotherapy in Cox Regression models of patients with primary, high-grade, extremity and trunk STS in the NCDB from 2004-2016. Models were omitted if sample size was too low for results to be reliable or if model was unstable. NCDB = National Cancer Database = NCDB; STS = soft tissue s…
	Interaction Variable	Model 1	Model 2	Model 3	Model 4	Model 5	Model 6
	Yes versus no chemotherapy
	Age	0.031	0.034	0.025	0.019	0.039	0.05
	CDCC	0.001	0.004	0.002	0.001	0.005	0.003
	Facility Type	0.607	0.388	<0.001	<0.001	<0.001	<0.001
	Tumor Size	0.002	0.01	0.011	0.008	0.014	0.008
	Radiation	0.026	0.01	0.02	0.028	0.069	0.072
	Number of chemotherapy agents
	Age	0.057	0.057	0.046	0.046	0.056	0.086
	CDCC	0.002	0.006	0.004	0.003	0.018	0.011
	Tumor Size	<0.001	0.006	0.011	0.008	0.011	0.003
	Surgical Margins	<0.001	<0.001	<0.001	<0.001	<0.001	<0.001
	Radiation	0.026	0.011	0.021	0.023	0.104	0.121
	Neoadjuvant vs adjuvant chemotherapy
	Age	0.007	0.004	0.002	0.002	0.003	0.007
	Insurance	0.424	<0.001	<0.001	<0.001	<0.001	<0.001
	Histology	0.02	0.015	0.014	0.025	0.04	0.039

## Sheet: Supplementary Table 3
Supplementary Table 3: Results of subgroup analyses examining the association between chemotherapy use (A), multi-agent chemotherapy use (B), single-agent chemotherapy use (C), and neoadjuvant chemotherapy use (D) with OS in patients with primary, high-grade, extremity and trunk STS in the NCDB from 2004-2016. CI = confidence interval; HR = hazard ratio; NCDB = National Cancer Database = NCDB; OS…
A		Yes versus no chemotherapy reference = no chemotherapy
		Subgroup	Yes chemotherapy n (%)	No Chemotherapy n (%)	Cox Model (HR, 95% CI)	PSM (HR, 95% CI)
		<5cm	110 (5.8)	1,771 (94.2)	***1.94 (1.31, 2.88)	1.53 (0.85, 2.74)
		>5cm	816 (25.0)	2,445 (75.0)	**0.83 (0.72, 0.95)	†0.86 (0.73, 1.01)
		<10cm	469 (12.7)	3,228 (87.3)	1.06 (0.87, 1.29)	1.03 (0.80, 1.33)
		>10cm	457 (31.6)	988 (68.4)	*0.82 (0.69, 0.99)	*0.83 (0.70, 0.99)
		No radiation	348 (15.0)	1,975 (85.0)	†1.22 (1.00, 1.49)	1.07 (0.85, 1.34)
		Yes radiation	616 (19.8)	2,497 (80.2)	*0.81 (0.67, 0.98)	*0.78 (0.64, 0.95)
		Low volume	651 (15.7)	3,499 (84.3)	1.02 (0.88, 1.18)	1.04 (0.88, 1.22)
		High volume	313 (24.3)	973 (75.7)	*0.76 (0.59, 0.99)	0.82 (0.59, 1.14)
		18-49yo	(430) 32.3%	(902) 67.7%	0.98 (0.77, 1.24)	1.02 (0.80, 1.30)
		50-69yo	(436) 20.5%	(1,692) 79.5%	0.94 (0.77, 1.14)	0.92 (0.75, 1.12)
		>70yo	(98) 5.0%	(1,878) 95.0%	†0.78 (0.58, 1.04)	*0.70 (0.50, 0.99)
		CDCC 0	(834) 18.8%	(3,604) 81.2%	1.04 (0.89, 1.21)	0.98 (0.84, 1.16)
		CDCC 1	(116) 14.5%	(686) 85.5%	†0.75 (0.54, 1.05)	0.83 (0.56, 1.24)
		CDCC 2+	(14) 7.1%	(182) 92.9%	***0.16 (0.06, 0.45)	0.45 (0.17, 1.21)
		East	(141) 14.6%	(822) 85.4%	0.95 (0.72, 1.25)	†0.79 (0.62, 1.00)
		South	(211) 12.0%	(1,551) 88.0%	1.08 (0.83, 1.39)	1.02 (0.76, 1.37)
		Central	(231) 17.8%	(1,070) 82.2%	†0.77 (0.58, 1.02)	†0.75 (0.54, 1.03)
		West	(136) 18.6%	(596) 81.4%	1.00 (0.67, 1.50)	0.93 (0.63, 1.37)
		Unknown	(245) 36.1%	(433) 63.9%	1.12 (0.78, 1.60)	1.23 (0.90, 1.68)
		Non-Academic	(240) 11.2%	(1,903) 88.8%	1.03 (0.81, 1.32)	0.98 (0.73, 1.31)
		Academic	(479) 18.3%	(2,136) 81.7%	*0.83 (0.70, 0.99)	0.85 (0.69, 1.05)
		Unknown	(245) 36.1%	(433) 63.9%	1.12 (0.78, 1.60)	1.23 (0.90, 1.68)
		Superficial	(134) 9.5%	(1,276) 90.5%	1.25 (0.85, 1.84)	1.13 (0.74, 1.72)
		Deep	(517) 23.3%	(1,703) 76.7%	0.92 (0.77, 1.11)	0.90 (0.71, 1.13)
		Unknown	(313) 17.3%	(1,493) 82.7%	0.87 (0.70, 1.07)	0.92 (0.73, 1.16)
B		Multi-agent versus no chemotherapy reference = no chemotherapy
			Multi-agent chemotherapy n (%)	No Chemotherapy n (%)	Cox model (HR, 95% CI)	PSM (HR, 95% CI)
		<5cm	94 (5.0)	1,771 (94.2)	†1.54 (0.97, 2.43)	0.96 (0.54, 1.71)
		>5cm	703 (21.8)	2,445 (76.0)	***0.76 (0.66, 0.89)	*0.84 (0.70, 0.99)
		<10cm	409 (11.1)	3,228 (87.8)	0.90 (0.72, 1.13)	0.84 (0.63, 1.13)
		>10cm	388 (27.3)	988 (69.5)	*0.79 (0.65, 0.95)	†0.85 (0.70, 1.02)
		No radiation	286 (12.5)	1,975 (86.2)	1.19 (0.95, 1.51)	1.21 (0.91, 1.60)
		Yes radiation	541 (17.5)	2,497 (80.7)	**0.73 (0.60, 0.89)	*0.78 (0.63, 0.96)
		Low volume	537 (1.5)	3,499 (85.1)	0.96 (0.82, 1.13)	1.00 (0.82, 1.21)
		High volume	290 (22.7)	973 (76.2)	*0.73 (0.55, 0.96)	0.83 (0.62, 1.12)
		18-49yo	(391) 29.7%	(902) 68.5%	0.94 (0.73, 1.20)	1.03 (0.80, 1.33)
		50-69yo	(372) 17.7%	(1,692) 80.3%	0.85 (0.69, 1.05)	0.85 (0.68, 1.06)
		>70yo	(64) 3.3%	(1,878) 95.6%	*0.68 (0.47, 0.98)	*0.59 (0.39, 0.92)
		Caucasian	(655) 15.1%	(3,627) 83.3%	0.94 (0.81, 1.11)	0.90 (0.76, 1.06)
		African American	(75) 14.9%	(417) 82.7%	***0.41 (0.26, 0.64)	*0.61 (0.38, 0.98)
		Hispanic	(52) 18.7%	(222) 79.9%	1.53 (0.69, 3.41)	1.36 (0.64, 2.86)
		Other/Unknown	(45) 17.7%	(206) 81.1%	0.74 (0.29, 1.89)	1.14 (0.58, 2.25)
		CDCC 0	(719) 16.3%	(3,604) 81.9%	0.98 (0.84, 1.15)	0.92 (0.77, 1.10)
		CDCC 1	(95) 12.0%	(686) 86.5%	*0.67 (0.47, 0.97)	0.75 (0.48, 1.17)
		CDCC 2+	(13) 6.7%	(182) 93.3%	***0.13 (0.05, 0.37)	†0.41 (0.14, 1.16)
		Negative Surgical Margin	(696) 16.0%	(3,591) 82.3%	0.90 (0.77, 1.04)	0.93 (0.78, 1.10)
		Positive Surgical Margin	(102) 12.6%	(695) 86.0%	0.69 (0.42, 1.12)	0.79 (0.50, 1.26)
		Unknown Surgical Margin	(29) 13.2%	(186) 84.9%	1.45 (0.71, 2.96)	1.12 (0.52, 2.42)
		Superficial	(112) 8.0%	(1,276) 90.8%	1.04 (0.67, 1.61)	0.83 (0.53, 1.30)
		Deep	(452) 20.5%	(1,703) 77.3%	0.86 (0.70, 1.04)	†0.83 (0.67, 1.03)
		Unknown	(263) 14.8%	(1,493) 83.9%	0.85 (0.67, 1.06)	0.89 (0.69, 1.15)
C		Single agent versus no chemotherapy ref = no chemotherapy
			Single-agent chemotherapy n (%)	No Chemotherapy n (%)	Cox model (HR, 95% CI)	PSM (HR, 95% CI)
		<5cm	15 (0.8)	1,771 (94.2)	***4.07 (1.86, 8.89)	-
		>5cm	70 (2.2)	2,445 (76.0)	1.27 (0.87, 1.85)	1.09 (0.69, 1.73)
		<10cm	40 (1.1)	3,228 (87.8)	***2.44 (1.61, 3.69)	†1.78 (0.94, 3.37)
		>10cm	45 (3.2)	988 (69.5)	1.05 (0.64, 1.72)	1.05 (0.57, 1.94)
		No radiation	31 (1.4)	1,975 (86.2)	†1.59 (0.96, 2.63)	1.54 (0.76, 3.14)
		Yes radiation	58 (1.9)	2,497 (80.7)	†1.48 (0.96, 2.29)	*1.78 (1.05, 3.03)
		Low volume	75 (1.8)	3,499 (85.1)	†1.40 (0.98, 2.00)	1.11 (0.71, 1.74)
		High volume	14 (1.1)	973 (76.2)	*2.70 (1.04, 7.00)	1.19 (0.39, 3.63)
		18-49yo	(24) 1.8%	(902) 68.5%	1.40 (0.71, 2.77)	1.52 (0.68, 3.44)
		50-69yo	(42) 2.0%	(1,692) 80.3%	*1.73 (1.07, 2.79)	*2.02 (1.05, 3.89)
		>70yo	(23) 1.2%	(1,878) 95.6%	1.34 (0.82, 2.19)	†1.70 (0.94, 3.09)
		Caucasian	(70) 1.6%	(3,627) 83.3%	†1.45 (0.99, 2.14)	1.32 (0.87, 2.00)
		African American	(12) 2.4%	(417) 82.7%	†2.17 (0.97, 4.87)	†2.61 (0.85, 7.98)
		Hispanic	(4) 1.4%	(222) 79.9%	1.17 (0.31, 4.48)	-
		Other/Unknown	(3) 1.2%	(206) 81.1%	-	-
		CDCC 0	(77) 1.8%	(3,604) 81.9%	*1.56 (1.02, 2.38)	†1.54 (0.95, 2.50)
		CDCC 1	(12) 1.5%	(686) 86.5%	1.08 (0.47, 2.45)	0.72 (0.28, 1.91)
		CDCC 2+	(0) 0%	(182) 93.3%	-	-
		Negative Surgical Margin	(74) 1.7%	(3,591) 82.3%	†1.47 (0.98, 2.21)	1.39 (0.90, 2.14)
		Positive Surgical Margin	(11) 1.4%	(695) 86.0%	1.04 (0.47, 2.34)	1.51 (0.49, 4.69)
		Unknown Surgical Margin	(4) 1.8%	(186) 84.9%	-	-
		Superficial	(18) 1.3%	(1,276) 90.8%	†1.90 (0.93, 3.88)	1.55 (0.63, 3.83)
		Deep	(48) 2.2%	(1,703) 77.3%	1.51 (0.87, 2.65)	1.35 (0.73, 2.51)
		Unknown	(23) 1.3%	(1,493) 83.9%	1.12 (0.58, 2.16)	1.24 (0.57, 2.72)
D		Neoadjuvant versus adjuvant chemotherapy reference = adjuvant chemotherapy
			Neoadjuvant chemotherapy n (%)	Adjuvant chemotherapy n (%)	Cox model (HR, 95% CI)	PSM (HR, 95% CI)
		<5cm	29 (34.9)	54 (65.1)	-	1.32 (0.40, 4.36)
		>5cm	369 (62.1)	225 (37.9)	1.07 (0.79, 1.43)	1.12 (0.82, 1.52)
		<10cm	180 (51.9)	167 (48.1)	1.40 (0.84, 2.35)	1.18 (0.77, 1.79)
		>10cm	218 (66.1)	112 (33.9)	1.08 (0.75, 1.55)	1.14 (0.78, 1.65)
		High-grade myxoid LPS	30 (55.6)	24 (44.4)	-	-
		Synovial sarcoma	92 (55.4)	74 (44.6)	-	**2.72 (1.38, 5.38)
		MPNST	19 (44.2)	24 (55.8)	*0.27 (0.08, 0.85)	0.56 (0.19, 1.68)
		Leiomyosarcoma	56 (56.0)	44 (44.0)	1.74 (0.50, 6.03)	1.07 (0.60, 1.92)
		UPS	213 (63.4)	123 (36.6)	0.83 (0.48, 1.43)	1.14 (0.75, 1.74)
		No radiation	118 (51.3)	112 (48.7)	0.87 (0.49, 1.54)	1.11 (0.75, 1.64)
		Yes radiation	292 (62.3)	177 (37.7)	1.23 (0.81, 1.88)	†1.43 (0.97, 2.11)
		18-49yo	(177) 54.0%	(151) 46.0%	1.27 (0.78, 2.08)	†1.42 (0.94, 2.16)
		50-69yo	(196) 61.3%	(124) 38.8%	1.02 (0.63, 1.65)	1.11 (0.72, 1.71)
		>70yo	(37) 72.5%	(14) 27.5%	0.33 (0.03, 3.63)	0.33 (0.05, 2.00)
		Commerical Insurance	(288) 58.3%	(206) 41.7%	1.19 (0.84, 1.69)	†1.33 (0.96, 1.85)
		Medicare	(75) 64.7%	(41) 35.3%	-	1.55 (0.82, 2.93)
		Medicaid	(19) 45.2%	(23) 54.8%	-	-
		Uninsured	(18) 56.3%	(14) 43.8%	-	1.14 (0.41, 3.12)
		Other Gov / Unknown	(10) 66.7%	(5) 33.3%	-	-
		Superficial	(49) 52.1%	(45) 47.9%	-	1.79 (0.82, 3.92)
		Deep	(245) 60.8%	(158) 39.2%	1.15 (0.80, 1.65)	1.21 (0.82, 1.77)
		Unknown	(116) 57.4%	(86) 42.6%	1.55 (0.77, 3.11)	1.22 (0.72, 2.05)
